# Supplementary material for: Accelerated Degradation of Poly-ε-caprolactone Composite Scaffolds for Large Bone Defects
Source: Polymers (Basel). 2023 Jan 28;15(3):670. doi: 10.3390/polym15030670 (PMC9921763; doi:10.3390/polym15030670)
Supplement: Supplementary file 1 [file polymers-15-00670-s001.zip]

Archive with 1 entries (1 files):
- polymers-2106534-SM.pdf
